# Supplementary material for: Genomic Epidemiology of Candida auris in Qatar Reveals Hospital Transmission Dynamics and a South Asian Origin
Source: J Fungi (Basel). 2021 Mar 23;7(3):240. doi: 10.3390/jof7030240 (PMC8004815; doi:10.3390/jof7030240)
Supplement: Supplementary file 1 [file jof-07-00240-s001.zip]

Archive with 5 entries (4 files):
- cas-FigS1-revised.pdf
- __MACOSX/
- __MACOSX/._cas-FigS1-revised.pdf
- cas-TableS1.xlsx
- __MACOSX/._cas-TableS1.xlsx
