# Supplementary material for: Genomic Epidemiology of Candida auris in Qatar Reveals Hospital Transmission Dynamics and a South Asian Origin
Source: J Fungi (Basel). 2021 Mar 23;7(3):240. doi: 10.3390/jof7030240 (PMC8004815; doi:10.3390/jof7030240)
Supplement: Supplementary file 1 [file jof-07-00240-s001.zip › cas-TableS1.xlsx]

## Sheet: information
Table S1.	Sequencing statistics and other information.
Isolate Code	Isolate Accession number	Biosample #	Seqeuencing Instrument	Number of reads	Coverage
CAS1	16RC180001777	SAMN17526263	NextSeq 550	12933828	89
CAS20	10UC180033146	SAMN17526282	NextSeq 550	11429066	68
CAS2	16MC190000414	SAMN17526264	NextSeq 550	14077542	96
CAS3	16MC190000535	SAMN17526265	NextSeq 550	14913394	100
CAS4	16EC190002016	SAMN17526266	NextSeq 550	11117608	81
CAS5	16EC190003482	SAMN17526267	NextSeq 550	11793772	87
CAS6	16EC190003563	SAMN17526268	NextSeq 550	11798568	132
CAS7	16EC190003901	SAMN17526269	NextSeq 550	11417134	84
CAS8	16EC190004080	SAMN17526270	NextSeq 550	11023542	81
CAS9	16EC190004091	SAMN17526271	NextSeq 550	9008358	78
CAS10	16EC190004176	SAMN17526272	NextSeq 550	9916626	87
CAS11	16EC190004389	SAMN17526273	NextSeq 550	13521186	92
CAS12	16EC190004953	SAMN17526274	NextSeq 550	9924430	72
CAS13	16EC190008270	SAMN17526275	NextSeq 550	12517022	92
CAS16	11UC190069079	SAMN17526278	NextSeq 550	11213008	64
CAS17	10EC190005750	SAMN17526279	NextSeq 550	12104814	104
CAS23	10EC190005987	SAMN17526284	NextSeq 550	12742134	80
CAS32	10UC190074978	SAMN17526289	NextSeq 550	11834686	96
CAS15	10UC190076648	SAMN17526277	NextSeq 550	14081578	118
CAS14	10RC190009436	SAMN17526276	NextSeq 550	12223076	130
CAS18	10EC200000141	SAMN17526280	NextSeq 550	30911788	210
CAS21	10EC200000207	SAMN17526283	NextSeq 550	11079552	65
CAS19	10EC200000257	SAMN17526281	NextSeq 550	9915442	99
CAS26	10RC200001412	SAMN17526286	NextSeq 550	12501614	110
CAS33	10FL2000000918	SAMN17526290	NextSeq 550	10089048	84
CAS25	14MC200020479	SAMN17526285	NextSeq 550	8900382	77
CAS27	10BC200013798	SAMN17526287	NextSeq 550	39112452	262
CAS34	10BC200027275	SAMN17526291	NextSeq 550	11950758	98
CAS40	10EC200006658	SAMN17526294	NextSeq 550	13633862	100
CAS50	14EC200053259	SAMN17526300	NextSeq 550	10869518	89
CAS41	10UC200053192	SAMN17526295	NextSeq 550	6318231	81
CAS52	14EC200063288	SAMN17526302	NextSeq 550	11004376	91
CAS42	10EC200014693	SAMN17526296	NextSeq 550	5806825	98
CAS43	10EC200014149	SAMN17526297	NextSeq 550	5139210	86
CAS51	14EC200070773	SAMN17526301	NextSeq 550	11256982	93
CAS45	14EC200083516	SAMN17526298	NextSeq 550	5234011	89
CAS46	10EC200024209	SAMN17526299	NextSeq 550	10904196	90
CAS20044	01MB2020044	SAMN17526293	MiSeq	5230702	54
CAS3357	01MI203357	SAMN17526292	NextSeq 550	8364436	59
CAS29	01MY20003874	SAMN17526288	NextSeq 550	15475668	118
CAS24	Environmental	SAMN17526304	NextSeq 550	8968954	82
CAS47	Environmental	SAMN17526305	NextSeq 550	11560194	88
CAS48	Environmental	SAMN17526306	NextSeq 550	13560446	90
CAS49	Environmental	SAMN17526307	NextSeq 550	15082972	101
